# Supplementary material for: Liver transcriptome profile in pigs with extreme phenotypes of intramuscular fatty acid composition
Source: BMC Genomics. 2012 Oct 11;13:547. doi: 10.1186/1471-2164-13-547 (PMC3478172; doi:10.1186/1471-2164-13-547)
Supplement: Additional file 4 — Table S2. Description of the repetitive elements identified in the pig liver transcriptome. [file 1471-2164-13-547-S4.xls]

## Sheet: Sheet2
	LOWER					HIGHER
						H1	Number of elements*	Length occupied (bp)	Percentage sequence (%)
	L1	Number of elements*	Length occupied (bp)	Percentage sequence (%)		SINEs:	6123	1028070	3.36
	SINEs:	5356	899309	3.73		Alu/B1	0	0	0
	Alu/B1	0	0	0		MIRs	1357	170242	0.56
	MIRs	1185	146099	0.61
						LINEs:	1964	528834	1.73
	LINEs:	1564	409904	1.7		LINE1	1129	379697	1.24
	LINE1	883	285036	1.18		LINE2	750	137492	0.45
	LINE2	610	115568	0.48		L3/CR1	66	9726	0.03
	L3/CR1	57	8184	0.03		RTE	19	1919	0.01
	RTE	14	1116	0
						LTR elements:	511	138898	0.45
	LTR elements:	389	102860	0.43		ERVL	116	37615	0.12
	ERVL	94	30214	0.13		ERVL-MaLRs	311	79595	0.26
	ERVL-MaLRs	241	60558	0.25		ERV_classI	70	18103	0.06
	ERV_classI	46	10637	0.04		ERV_classII	0	0	0
	ERV_classII	0	0	0
						DNA elements:	961	167630	0.55
	DNA elements:	727	123072	0.51		hAT-Charlie	610	102557	0.34
	hAT-Charlie	490	81435	0.34		TcMar-Tigger	160	35717	0.12
	TcMar-Tigger	111	23807	0.1
						Unclassified:	14	2898	0.01
	Unclassified:	14	3091	0.01
						Total interspersed	repeats:	1866330	6.11
	Total interspersed		1538236	6.38
						Small RNA:	66	20292	0.07
	Small RNA:	52	13055	0.05
						Satellites:	1	116	0
	Satellites:	2	117	0		Simple repeats:	2645	107576	0.35
	Simple repeats:	2135	84211	0.35		Low complexity:	3401	140465	0.46
	Low complexity:	2737	116058	0.48
						Total length:	30561147 bp
	Total length:	24107534 bp				GC level:	0.5019
	GC level:	0.504				Bases masked:	2134444 bp ( 6.98 %)
	Bases masked:	1751411 bp ( 7.26 %)
	L2	Number of elements*	Length occupied (bp)	Percentage sequence (%)		H2	Number of elements*	Length occupied (bp)	Percentage sequence (%)
	SINEs:	4353	719855	2.82		SINEs:	5992	1002817	3.58
	Alu/B1	0	0	0		Alu/B1	0	0	0
	MIRs	1087	131803	0.52		MIRs	1331	162370	0.58
	LINEs:	1262	326970	1.28		LINEs:	1875	513933	1.83
	LINE1	680	220712	0.87		LINE1	1081	362959	1.3
	LINE2	517	97054	0.38		LINE2	708	139173	0.5
	L3/CR1	50	7702	0.03		L3/CR1	73	10349	0.04
	RTE	15	1502	0.01		RTE	13	1452	0.01
	LTR elements:	354	97735	0.38		LTR elements:	459	120032	0.43
	ERVL	82	28088	0.11		ERVL	118	36279	0.13
	ERVL-MaLRs	214	54197	0.21		ERVL-MaLRs	270	67158	0.24
	ERV_classI	48	12058	0.05		ERV_classI	54	11949	0.04
	ERV_classII	0	0	0		ERV_classII	0	0	0
	DNA elements:	702	116652	0.46		DNA elements:	870	155216	0.55
	hAT-Charlie	453	71258	0.28		hAT-Charlie	586	99121	0.35
	TcMar-Tigger	110	25206	0.1		TcMar-Tigger	142	34452	0.12
	Unclassified:	10	1714	0.01		Unclassified:	11	1543	0.01
	Total interspersed		1262926	4.95		Total interspersed		1793541	6.4
	Small RNA:	57	18311	0.07		Small RNA:	63	13547	0.05
	Satellites:	2	164	0		Satellites:	0	0	0
	Simple repeats:	2096	84550	0.33		Simple repeats:	2451	98913	0.35
	Low complexity:	2641	113957	0.45		Low complexity:	3153	131556	0.47
	Total length:	25512032 bp				Total length:	28026190 bp
	GC level:	0.5091				GC level:	0.5013
	Bases masked:	1479598 bp ( 5.80 %)				Bases masked:	2037028 bp ( 7.27 %)
	L3	Number of elements*	Length occupied (bp)	Percentage sequence (%)		H3	Number of elements*	Length occupied (bp)	Percentage sequence (%)
	SINEs:	4511	755243	3.02		SINEs:	6289	1073714	3.33
	Alu/B1	0	0	0		Alu/B1	0	0	0
	MIRs	1046	127596	0.51		MIRs	1372	170770	0.53
	LINEs:	1333	323169	1.29		LINEs:	1806	477487	1.48
	LINE1	733	218108	0.87		LINE1	1045	336399	1.04
	LINE2	532	96060	0.38		LINE2	675	129249	0.4
	L3/CR1	60	8304	0.03		L3/CR1	71	10324	0.03
	RTE	8	697	0		RTE	15	1515	0
	LTR elements:	374	94468	0.38		LTR elements:	483	130325	0.4
	ERVL	78	24500	0.1		ERVL	124	38142	0.12
	ERVL-MaLRs	246	59996	0.24		ERVL-MaLRs	292	76676	0.24
	ERV_classI	37	6600	0.03		ERV_classI	49	10758	0.03
	ERV_classII	0	0	0		ERV_classII	0	0	0
	DNA elements:	699	124182	0.5		DNA elements:	899	149601	0.46
	hAT-Charlie	449	74519	0.3		hAT-Charlie	604	97685	0.3
	TcMar-Tigger	118	29923	0.12		TcMar-Tigger	142	28987	0.09
	Unclassified:	12	2437	0.01		Unclassified:	11	2138	0.01
	Total interspersed		1299499	5.19		Total interspersed		1833265	5.69
	Small RNA:	61	19693	0.08		Small RNA:	70	17148	0.05
	Satellites:	1	116	0		Satellites:	2	106	0
	Simple repeats:	2154	87429	0.35		Simple repeats:	2739	110095	0.34
	Low complexity:	2862	117666	0.47		Low complexity:	3637	153021	0.48
	Total length:	25028751 bp				Total length:	32214446 bp
	GC level:	0.5027				GC level:	0.5035
	Bases masked:	1524222 bp ( 6.09 %)				Bases masked:	2113277 bp ( 6.56 %)
	L4	Number of elements*	Length occupied (bp)	Percentage sequence (%)		H4	Number of elements*	Length occupied (bp)	Percentage sequence (%)
	SINEs:	5024	843161	3.29		SINEs:	3804	648947	3.28
	Alu/B1	0	0	0		Alu/B1	0	0	0
	MIRs	1107	135795	0.53		MIRs	797	96646	0.49
	LINEs:	1440	369770	1.44		LINEs:	1086	276224	1.4
	LINE1	810	255605	1		LINE1	659	198065	1
	LINE2	563	104188	0.41		LINE2	383	73030	0.37
	L3/CR1	61	9420	0.04		L3/CR1	40	4601	0.02
	RTE	6	557	0		RTE	4	528	0
	LTR elements:	351	92361	0.36		LTR elements:	287	74233	0.38
	ERVL	77	24555	0.1		ERVL	69	21290	0.11
	ERVL-MaLRs	227	56267	0.22		ERVL-MaLRs	172	44687	0.23
	ERV_classI	36	9065	0.04		ERV_classI	39	6501	0.03
	ERV_classII	0	0	0		ERV_classII	0	0	0
	DNA elements:	736	127883	0.5		DNA elements:	538	91806	0.46
	hAT-Charlie	477	79033	0.31		hAT-Charlie	331	54582	0.28
	TcMar-Tigger	125	28304	0.11		TcMar-Tigger	102	20700	0.1
	Unclassified:	15	3031	0.01		Unclassified:	8	1291	0.01
	Total interspersed	repeats:	1436206	5.6		Total interspersed		1092501	5.53
	Small RNA:	69	12056	0.05		Small RNA:	43	16854	0.09
	Satellites:	1	58	0		Satellites:	0	0	0
	Simple repeats:	2193	86885	0.34		Simple repeats:	1828	74295	0.38
	Low complexity:	2802	119542	0.47		Low complexity:	2509	104749	0.53
	Total length:	25632729 bp				Total length:	19770281 bp
	GC level:	0.51				GC level:	0.4952
	Bases masked:	1654525 bp ( 6.45 %)				Bases masked:	1288206 bp (6.52%)
	L5	Number of elements*	Length occupied (bp)	Percentage sequence (%)		H5	Number of elements*	Length occupied (bp)	Percentage sequence (%)
	SINEs:	5668	938690	3.02		SINEs:	6193	1051662	3.26
	Alu/B1	0	0	0		Alu/B1	0	0	0
	MIRs	1349	166626	0.54		MIRs	1406	178124	0.55
	LINEs:	1745	455593	1.47		LINEs:	1896	521049	1.62
	LINE1	1008	321629	1.04		LINE1	1103	374211	1.16
	LINE2	645	120566	0.39		LINE2	709	134596	0.42
	L3/CR1	77	11957	0.04		L3/CR1	69	10918	0.03
	RTE	15	1441	0		RTE	15	1324	0
	LTR elements:	490	129909	0.42		LTR elements:	518	136365	0.42
	ERVL	111	37704	0.12		ERVL	131	39013	0.12
	ERVL-MaLRs	297	75416	0.24		ERVL-MaLRs	299	76359	0.24
	ERV_classI	69	13823	0.04		ERV_classI	73	16452	0.05
	ERV_classII	0	0	0		ERV_classII	0	0	0
	DNA elements:	870	147510	0.48		DNA elements:	934	159395	0.49
	hAT-Charlie	587	95331	0.31		hAT-Charlie	623	103406	0.32
	TcMar-Tigger	137	30983	0.1		TcMar-Tigger	150	32043	0.1
	Unclassified:	9	1515	0		Unclassified:	14	2626	0.01
	Total interspersed		1673217	5.39		Total interspersed		1871097	5.81
	Small RNA:	52	19226	0.06		Small RNA:	65	19579	0.06
	Satellites:	1	116	0		Satellites:	2	232	0
	Simple repeats:	2702	109578	0.35		Simple repeats:	2749	111640	0.35
	Low complexity:	3412	146554	0.47		Low complexity:	3682	155958	0.48
	Total length:	31042867 bp				Total length:	32213277 bp
	GC level:	0.5042				GC level:	0.5011
	Bases masked:	1948458 bp ( 6.28 %)				Bases masked:	2157909 bp ( 6.70 %)
